# Supplementary material for: Modeling the seasonal epidemic of human brucellosis in China: A comparative time series analysis
Source: PLoS One. 2026 Mar 25;21(3):e0344908. doi: 10.1371/journal.pone.0344908 (PMC13016291; doi:10.1371/journal.pone.0344908)
Supplement: S1 File — (XLSX) [file pone.0344908.s001.xlsx]

## Sheet: Sheet1
ds	y
2011-01-01	0.1957
2011-02-01	0.2327
2011-03-01	0.3247
2011-04-01	0.3836
2011-05-01	0.3849
2011-06-01	0.3609
2011-07-01	0.2842
2011-08-01	0.2223
2011-09-01	0.1382
2011-10-01	0.1195
2011-11-01	0.1083
2011-12-01	0.0901
2012-01-01	0.1914
2012-02-01	0.2495
2012-03-01	0.3307
2012-04-01	0.3715
2012-05-01	0.4087
2012-06-01	0.3612
2012-07-01	0.2879
2012-08-01	0.2276
2012-09-01	0.1369
2012-10-01	0.1351
2012-11-01	0.1196
2012-12-01	0.1127
2013-01-01	0.223
2013-02-01	0.2484
2013-03-01	0.3439
2013-04-01	0.3816
2013-05-01	0.429
2013-06-01	0.3859
2013-07-01	0.3132
2013-08-01	0.2576
2013-09-01	0.1675
2013-10-01	0.1547
2013-11-01	0.1603
2013-12-01	0.1463
2014-01-01	0.2592
2014-02-01	0.3042
2014-03-01	0.4217
2014-04-01	0.4765
2014-05-01	0.5837
2014-06-01	0.5537
2014-07-01	0.4781
2014-08-01	0.3569
2014-09-01	0.2288
2014-10-01	0.1994
2014-11-01	0.1908
2014-12-01	0.1694
2015-01-01	0.3036
2015-02-01	0.2938
2015-03-01	0.4099
2015-04-01	0.4931
2015-05-01	0.5657
2015-06-01	0.5326
2015-07-01	0.4568
2015-08-01	0.35
2015-09-01	0.2284
2015-10-01	0.1982
2015-11-01	0.1847
2015-12-01	0.1659
2016-01-01	0.2501
2016-02-01	0.2626
2016-03-01	0.3545
2016-04-01	0.413
2016-05-01	0.4585
2016-06-01	0.414
2016-07-01	0.3635
2016-08-01	0.2941
2016-09-01	0.186
2016-10-01	0.1589
2016-11-01	0.1494
2016-12-01	0.1344
2017-01-01	0.2013
2017-02-01	0.2158
2017-03-01	0.2827
2017-04-01	0.3023
2017-05-01	0.3413
2017-06-01	0.3366
2017-07-01	0.3024
2017-08-01	0.2374
2017-09-01	0.15
2017-10-01	0.1423
2017-11-01	0.1472
2017-12-01	0.1347
2018-01-01	0.1859
2018-02-01	0.1823
2018-03-01	0.271
2018-04-01	0.3049
2018-05-01	0.3583
2018-06-01	0.327
2018-07-01	0.2824
2018-08-01	0.2341
2018-09-01	0.1471
2018-10-01	0.1459
2018-11-01	0.1547
2018-12-01	0.138
2019-01-01	0.1949
2019-02-01	0.2064
2019-03-01	0.2064
2019-04-01	0.3372
2019-05-01	0.3894
2019-06-01	0.3806
2019-07-01	0.352
2019-08-01	0.352
2019-09-01	0.2064
2019-10-01	0.1756
2019-11-01	0.1725
2019-12-01	0.172
2020-01-01	0.1802
2020-02-01	0.147
2020-03-01	0.2942
2020-04-01	0.3545
2020-05-01	0.4048
2020-06-01	0.4193
2020-07-01	0.388
2020-08-01	0.3078
2020-09-01	0.2368
2020-10-01	0.2168
2020-11-01	0.2076
2020-12-01	0.2084
